# Supplementary material for: Femtosecond Laser Texturing of Wood Coatings with Bio-Based Epoxy and Wax Additives for Enhanced Hydrophobicity
Source: Micromachines (Basel). 2026 Jun 22;17(6):759. doi: 10.3390/mi17060759 (PMC13303751; doi:10.3390/mi17060759)
Supplement: Supplementary file 1 [file micromachines-17-00759-s001.zip]

Archive with 1 entries (1 files):
- micromachines-4343782-supplementary.pdf
